# Supplementary material for: Improved GPCR ligands from nanobody tethering
Source: Nat Commun. 2020 Apr 29;11:2087. doi: 10.1038/s41467-020-15884-8 (PMC7190724; doi:10.1038/s41467-020-15884-8)
Supplement: Supplementary file 4 — Source Data [file 41467_2020_15884_MOESM4_ESM.xlsx]

## Sheet: Figure 4a
log (M)	PTH(1-34)		PTH(1-14)				VHHPTHR-PTH(1-14)				VHH6E-PTH(1-14)
-5
-5.5
-6
-6.5
-7			4256.92	58.8461							103.121	17.9096
-7.5	3990.98	46.0532	4369.09	294.23							52.4655	12.7923
-8	3905.95	304.464	3710.56	340.283			3989.17	33.2609			36.183	0
-8.5	3553.17	153.511	761.651	212.357			4338.34	690.8			45.2285	12.7923
-9	2127.56	10.234	115.785	0			3978.32	222.592			18.0915	5.11733
-9.5	515.607	84.4314	66.9385	12.7923			3426.53	363.31			23.519	2.55831
-10	110.358	28.1443	37.9925	7.67564			1577.58	97.2237			12.664	7.67494
-10.5	61.511	10.2347	45.2285	7.67564			170.06	5.11662			10.855	0
-11	65.129	0					79.602	0
-11.5							30.7555	2.55902
	The left numbers in under each heading indicate mean, the right number indicates standard deviation

## Sheet: Figure 4b
log (M)	PTH(1-34)				PTH(1-14)		VHHPTHR-PTH(1-14)		VHH6E-PTH(1-14)
-5					4670.06	186.943
-5.5					4939.86	169.016
-6					4338.68	158.773
-6.5					494.349	64.0215	161.161	43.5344	14.4865	5.12157
-7					48.8915	28.169	70.621	2.56114	21.73	25.6086
-7.5	4816.73	199.747			30.7835	28.169	76.0535	20.487	21.7295	10.2439
-8	4309.71	128.043			16.297	2.56114	34.405	23.0474	14.4865	10.2439
-8.5	934.373	87.0689			14.4865	10.2439	28.9725	5.12157	14.4865	5.12157
-9	157.54	2.56043					32.5945	5.12157	18.108	5.12228
-9.5	54.324	10.2431					21.73	0	10.8645	5.12157
-10	48.8915	17.9259					21.7295	5.12157	18.108	10.2431
-10.5	21.73	0
-11	28.973	10.2431
-11.5
-12
	The left numbers in under each heading indicate mean, the right number indicates standard deviation

## Sheet: Figure 5b
iCa measurment (mM)
Mouse #	1	2	3	4	5	6	7	8	9	10	11	12	13	14	15	16
Grp #	1	1	1	1	2	2	2	2	3	3	3	3	4	4	4	4
Pre	1.18	1.23	1.26	1.28	1.23	1.27	1.25	1.2	1.29	1.23	1.21	1.18	1.22	1.28	1.27	1.2
1 h	1.26	1.33	1.29	1.26	1.34	1.38	1.37	1.38	1.36	1.34	1.29	1.33	1.33	1.33	1.37	1.29
2 h	1.3	1.29	1.25	1.22	1.34	1.4	1.37	1.35	1.31	1.32	1.27	1.28	1.34	1.34	1.43	1.34
4 h	1.28	1.23	1.29	1.29	1.3	1.37	1.33	1.22	1.31	1.33	1.29	1.29	1.33	1.31	1.35	1.26
8 h	1.32	1.26	1.26	1.33	1.27	1.3	1.29	1.29	1.33	1.3	1.28	1.3	1.27	1.31	1.32	1.28
	Group 1: Vehicle
	Group 2: PTH(1-34)
	Group 3: M-PTH(1-14)
	Group 4: VHHPTHR-PTH(1-14)

## Sheet: Supporting Figure 4
log (M)	PTHR1; VHH-PTHR1		PTHR1-6E; VHH-PTHR1		PTHR1-GFP; VHH-PTHR1		PTHR1-6E; VHH-6E		PTHR1-delNT-YFP; VHH-GFP
-6.60206	181000	43840.6	193500	26163	222000	9899.5	387500	71417.8	238500	13435
-7.30103	39200	6081.12	53450	7141.78	45650	212.132	342500	26163	229500	4949.75
-7.77815	13000	1555.63	17800	1414.21	23700	1979.9	346500	16263.5	227000	4242.64
-8.25527	5336.5	970.858	6965.5	1096.72	9508.5	1260.77	312000	9899.5	184000	2828.43
-8.73239	2094.5	262.337	2505	203.647	3633	222.031	215500	17677.7	104500	3535.53
-9.20952	948.5	320.319	960	104.652	1302	196.576	120500	3535.53	45350	2333.45
-12	291	16.9706	291	16.9706	291	16.9706	291	16.9706	291	16.9706
	The left numbers in under each heading indicate mean, the right number indicates standard deviation

## Sheet: Suporting Figure 6a
log (M)	PTH(1-34)		PTH(1-11)		PTH(1-10)		VHH-GFP-PTH(1-11)		VHH-GFP-PTH(1-10)		VHH-6E-PTH(1-11)
-5			4958.13	114.215	5054.69	42.21
-6			5065.23	81.9367	1808.38	29.7961
-7			3139.21	129.113	124.656	42.2107	4543.78	34.7607	1179.84	263.193	64.9615	22.3467
-8	5239.04	14.898	215.952	27.312	42.137	0	3432.42	62.0741	87.7855	9.93131	40.3815	2.48265
-9	4817.67	99.3181					175.571	14.8973	38.6255	4.96601
-10	4649.12	49.6587					47.4045	2.48265	35.114	0
-11	886.634	146.494
-12
-7.5
-8.5
-9.5
-10.5
		The left numbers in under each heading indicate mean, the right number indicates standard deviation

## Sheet: Suporting Figure 6b
log (M)	PTH(1-34)		PTH(1-11)		PTH(1-10)		VHH-6E-PTH(1-11)		VHH-6E-PTH(1-10)		VHH-GFP-PTH(1-11)
-5			7551.11	286.406	6500.54	38.3584
-6			6833.25	171.332	562.355	94.6165
-7			2088.49	227.591	144.657	10.229	6813.36	271.063	6202.18	444.953	41.589	7.67211
-8	7014.07	739.033	244.109	2.5569	81.37	23.0149	6312.48	23.0149	2549.59	537.013	56.0545	7.6714
-9	6542.13	301.75					3771.94	250.606	207.945	23.0149	43.397	25.5718
-10	5160.65	588.157					332.712	51.1443	84.986	12.7859	27.123	2.5569
-11	839.013	219.919
-12
-7.5
-8.5
-9.5
-10.5
		The left numbers in under each heading indicate mean, the right number indicates standard deviation

## Sheet: Suporting Figure 6c
log (M)	PTH(1-34)		PTH(1-11)		PTH(1-10)		PTH(1-9)		VHH-GFP-PTH(1-11)		VHH-GFP-PTH(1-10)		VHH-GFP-PTH(1-9)
-5			3723.46	71.9976	3760.33	129.1	33.3545	7.44796
-6	2714.04	84.4109	391.481	27.3099	758.385	129.099	36.8655	2.48265
-7	94.798	34.7571	66.71	4.9653	84.265	19.8612	29.8435	12.4133					2405.06	153.926
-8	61.4435	7.44796	61.4435	12.4133	59.688	9.93061	38.621	0			4030.68	143.996	740.83	143.995
-9	93.043	57.1017							4239.58	191.166	3909.55	290.474	84.265	0
-10									2601.68	218.476	1388.62	290.474	28.088	9.93061
-11									165.019	39.7224	147.464	4.9653
-12									33.3545	2.48265
-7.5
-8.5
-9.5
-10.5
		The left numbers in under each heading indicate mean, the right number indicates standard deviation

## Sheet: Suporting Figure 6d
log (M)	PTH(1-34)		PTH(1-11)		PTH(1-10)		VHH-PTHR1-PTH(1-11)		VHH-PTHR1-PTH(1-10)		VHH-GFP-PTH(1-11)		VHH-6E-PTH(1-11)
-5			7778.88	501.52	5741.1	194.619
-6			4341.99	281.949	202.897	22.4563
-7			268.176	4.99005	82.923	17.4655	6166.3	172.164	68.8085	17.4662	47.6365	17.4662	48.108	2.52013
-8	6607.38	162.183	132.324	47.4073	63.515	0	4671.92	434.151	58.2225	7.48473	33.522	12.4762	37.4175	12.5985
-9	5647.59	591.344					312.284	122.261	56.458	0	31.7575	9.98081
-10	4333.17	439.142					97.0375	2.49538	51.165	7.48543	59.987	14.9709
-11	795.708	157.193
-12
-7.5
-8.5
-9.5
-10.5
		The left numbers in under each heading indicate mean, the right number indicates standard deviation

## Sheet: Suporting Figure 6e
log (M)	PTH(1-34)		PTH(1-14)		PTH(1-11)		VHH-PTHR-PTH(1-14)		VHH-GFP-PTH(1-14)
-5					1479.08	12.677
-5.5					1676.3	7.60635
-6					1355.38	55.7794
-6.5					362.152	0
-7			1375.1	68.4564	41.235	2.53568			98.6055	2.53498
-7.5	1020.12	78.5992	1532.87	63.3865	35.857	0			53.785	15.2127
-8	1154.58	91.2762	1817.93	20.2841	19.721	2.53568	1405.58	40.5674	19.721	2.53568
-8.5	1434.26	121.701	1328.49	103.953	23.307	12.677	1787.45	225.655	14.3425	5.07066
-9	1066.73	220.584	138.048	7.60635			1880.68	32.9611	10.757	5.07137
-9.5	311.952	40.5674	60.956	0			1669.12	200.3	12.5495	7.60635
-10	100.398	15.2127	44.8205	7.60635			1194.03	81.1341	12.5495	7.60635
-10.5	44.8205	7.60635	35.8565	10.142			154.184	10.142	12.5495	7.60635
-11	55.578	17.7484					37.6495	2.53498
							30.478	12.677
		The left numbers in under each heading indicate mean, the right number indicates standard deviation

## Sheet: Suporting Figure 7b
log (M)	PTH(1-34)		PTH(1-14)		PTH(1-11)		G3-PTH(1-14)		VHH-PTHR-G3-PTH(1-14)
-5					5935.1	37.6838	6382.77	399.452
-6			4590.34	1296.33	6572.85	256.252	5803.65	705.949
-7			6619.04	643.142	1863.49	128.126	664.39	25.1228	126.127	57.7826
-8	5204.99	1281.26	7221.25	494.918	202.514	15.0734	186.526	7.53705	53.293	0
-9	5769.9	371.817	1847.5	120.589					58.6225	2.51235
-10	2259.64	452.21							56.8465	15.0734
-11	239.82	22.6105
		The left numbers in under each heading indicate mean, the right number indicates standard deviation

[truncated: 20 more sheets: Supporting Figure 8b_on, Supporting Figure 8b_off, Supporting Figure 8c, Supporting Figure 8d, Supporting Figure 8e, Supporting Figure 8f, Supporting Figure 8g, Supporting Figure 8h, Supporting Figure 10b, Supporting Figure 10c, Supporting Figure 10e, Supporting Figure 11a, Supporting Figure 11b, Supporting Figure 12b_delNT_, Supporting Figure 12c_delNT_6E, Supporting Figure 13a, Supporting Figure 13b, Supporting Figure 13c, Supporting Figure 16, Supporting Figure 17]
